# Supplementary material for: The Sympathetic Nervous System Contributes to the Establishment of Pre-Metastatic Pulmonary Microenvironments
Source: Int J Mol Sci. 2022 Sep 13;23(18):10652. doi: 10.3390/ijms231810652 (PMC9501257; doi:10.3390/ijms231810652)
Supplement: Supplementary file 1 [file ijms-23-10652-s001.zip]

Archive with 1 entries (1 files):
- ijms-1899993-supplementary.pdf
